# Supplementary material for: Transcriptome and Metabolome Analysis Reveal the Flavonoid Biosynthesis Mechanism of Abelmoschus manihot L. at Different Anthesis Stages
Source: Metabolites. 2023 Feb 1;13(2):216. doi: 10.3390/metabo13020216 (PMC9960708; doi:10.3390/metabo13020216)
Supplement: Supplementary file 1 [file metabolites-13-00216-s001.zip]

Archive with 1 entries (1 files):
- metabolites-2035293-supplementary.pdf
